# Supplementary material for: Silica-Based Aerogel Composites Reinforced with Reticulated Polyurethane Foams: Thermal and Mechanical Properties
Source: Gels. 2022 Jun 21;8(7):392. doi: 10.3390/gels8070392 (PMC9318614; doi:10.3390/gels8070392)
Supplement: Supplementary file 1 [file gels-08-00392-s001.zip]

Archive with 1 entries (1 files):
- gels-1756004-supplementary.pdf
